# Supplementary material for: Insights into early generation synthetic amphidiploid Brassica juncea: a strategy to harness maximum parental genomic diversity for improving Indian mustard
Source: Front Plant Sci. 2025 Feb 13;16:1493618. doi: 10.3389/fpls.2025.1493618 (PMC11865204; doi:10.3389/fpls.2025.1493618)
Supplement: Supplementary file 4 [file Table2.xlsx]

## Sheet: Primers used
Journal: Frontiers in Plant Science Title: Insights into early generation synthetic amphidiploid Brassica juncea: A strategy to harness the maximum parental genomic diversity for improving Indian mustard Author(s): Pooja Garg1,2†, Shikha Tripathi1,3†, Anamika Kashyap1,4, A. Anil Kumar5, Sujata Kumari1, Mandeep Singh6,7, Ranjeet Kushwaha1, Shiv Shankar Sharma1, Jyoti Sharma1, Rashmi Yadav8, N.C. G…
Supplementary Table S2. List of SSR primers used in diversity analysis of newly synthesized B. juncea lines.
S.No.	Primer Name	Forward Primer	Reverse Primer	Linkage Group
A -genome Primers
1	nia_m032a	TTCTCCCCATCCTCTCATCTTA	ACCCACAACCAACAAAATCTTC	A01
2	cnu_m142a	GACCTTCGGTTCAGGGTATGG	CTGAACGGTCAATTTGTTTGG	A01
3	ACMP00851	CACACGCCACATTATTCGAT	GCGTGGTGGATTATGGAGA	A01
4	ACMP00832	CCCACCAGAGTCCTCAGAAT	TGAGAAGCAAGGAGGAGGAT	A01
5	cnu_m397a	TCTTCAAGTCAAAATACTCACATTCA	AAACGACAAATACATATGACAGTTTTA	A01
6	cnu_m544a	TGCATTTTCATTTTTCACTTGG	TCGTTCACATGGATGCAGAT	A02
7	sau_um434	AGCTAGGGATGAGAAGAAGACCG	TCTTTGTGTCCGTCAAGAGTCC	A02
8	ACMP00430	GGCTTCAAATCTCCCAACAT	CCTCCTCGTCAGACTCATCA	A03
9	cnu_m524a	GCTTGAAATACATGATACCCCA	CAGGGCACAGTTTACGGAGT	A04
10	nia_m007a	TCGGTCCTGGGTATGGTTAG	AGGTCCACCTTCAGCAAAAA	A05
11	cnu_m257a	TGCATGATGTTCATGTCTTGTAAA	TCCTTCTGTAAACCGGTTGTAATTT	A05
12	At2g38090	AGG AAA GAG AGG ATC CGC CG	AAG TTG CGA GCT ATG TTT CTC CA	A05
13	ACMP00520	CGGGCTTTCTAGTTGGGTAA	CGAGGTCTTACTCGATGCAG	A06
14	At5g67590	GTGGAGTCGGATTACAAGCGTG	CCAGCCATGACGCTCAGCA	A06
15	sau_um199	CTGAGATTCTTCAGACATGCGG	ACTCTGATAAGCACGAGGAGGA	A07
16	cnu_m300a	AATTAGCGCGATAACATAAATAAAAA	AAATTGCTTAACTATTAAAACTGCAAA	A08
17	cnu_m450a	TAGCTGCGTTGCTTCCACAGTA	TGTCATCAAGTGGTTCTTGTCTGAA	A08
18	At2g17420	GTACTACGAAGACGAGCGTGG	TCCAAAGCGGCCATGCA	A09
19	cnu_m170a	TGCCAACAAATCAAGGATGC	CCGAAGTTCACTTGTTATTCCAAC	A09
20	nia_m022a	CTCTCGTCTCGGAGGATCTAAA	GTGAGAGTGGTTGCTGAGTGAG	A09
21	At1g23440	AGA CTG CTG GGG AAG GTG CA	ACA ACG GAA ATG AGC TTC GTT CA	A09
22	nia_m003a	TGTGTCGCTCGTCTACGTCT	ACCATCGACTTCGTGGAAAC	A09
23	cnu_m224a	TTTCAGCCATGGAGGACGTT	AGCATTGCACCAGTCTCAAAA	A09
24	cnu_m484a	AGGGAGTTGAAACGAAAGCA	CAATACAAAAACCGGGCAAG	A09
25	sau_um087	GCTTTCCCTTCACTGCTCTCT	GGGTGAGATTGTTGGTGAGTCT	A09
26	nia_m015a	GCTGGTTCCAGCTAATGGTTAC	TGAATTTATGAGATTCGGATTGG	A10
27	ACMP00355	GCATCTTCGGCTTGAGTTG	TGAGGAGAAGTAACCGAGCA	A10
28	nia_m099a	TTGGAGAACATGAAGAAGCA	GGGACTTTTATGACAAAACCG	A10
29	At5g08280	CGAACTGCTATCATCAGAATTGG	CCGTTTATCAAGGCCTCGTC	A10
30	At5g01160	TTCACTTCTGCGTTCGTTGCG	ACAATGAGGAGCTGCACAGATG	A10
B -genome Primers
31	Ni2A08	AGAATTGGGATTTTCATTGAC	TCGTCTTCCAGCTTTCGTTT
32	Ni2A11	AACAAACAAGAGTCGAATACGG	AATGCCCTCTAACTGAGCCC
33	Ni2B07	AGAGATTCAAACCGAGTGCC	GGGGCTAGCTTCATCATCC
34	Ni2C03	CGTAGAAGATGAACTCGGGG	CTCTTTCAGCTACTGCTGCG
35	Ni2C09	ACGGAAGAAATCCAACCTCG	TATGCTTGGAAATGGTTTGG
36	Ni2D07	ACCAAAGCTGATCTCCAACC	ACTCTTCGAATTCTTTTCC
37	Ni2D10	GATGCCCCAAATCTGTTACG	CAATTCGTGAAAAATAGCCG
38	Ni2D12	GAGATGAGGATTTGCTTTTGC	ACAGTATgAGAGAGAgAGAgAgAG
39	Ni2E04	TTGCTGAAGACGAGACAACG	TTATGTTCGTTTCCGGTTCG
40	Ni2-E12	TTATCTGCTTGTCTTGGGGC	AAGGAAATCGTCTCACTTGG
41	Ni2F01	CGTATGTAGAGAGAGAGAGAGAGAGAG	AGAACCGTTGAGGTGCTGTC
42	Ni2G06	TGGATACGTCACTGTCACTGC	GAAACTCCGTCGCTATCTCG
43	Ni3C08	CCCTAACACGGTGTCAACAG	GGCAGAATCATCGAGAGGTC
44	Ni3G07	CACTCTCTCCGCCATTTTTC	CTTGAAGCGTTAAAGCCGAC
45	Ni3G08	CTTAACCAGCCCACACATTG	TTTTGGGTTATGGGGTGAAG
46	Ni4-B06	GGTAAGAAAATGTCTGCGCC	TTGCTGCAACTTCTCATTCG
47	Ni4B10	GTCCTTGAGAAACTCCACCG	CCGATCCCATTTCTAATCCC
48	Ni4C11	ATAAGGCCGATGTTTCCTCC	CACAGTTGCTTTGGATCTCG
49	Ni4D10	ACATGCGAAAGGGATTTGAC	TGCAAGTGAACTCAAAACAAAAG
50	Ni4F06	AGATTCGATTCAAAGTGTTGG	TCCCTCTAGATTTCTCCGCC
51	Ni4F08	GAGAAAGAAGCAAACACAAAGC	TCTCTTTCTTCTCGTTGCCG
52	Ni4F09	CTGTTATGCAAGGTCATCGC	TGTTCCAGGTGAAGAAACCG
53	Ni4F11	CGTAAGTTTCAATTGTCAACGG	TCGTACGAAACAATCAACGG
54	Ni4G06	TGACGGCTGAAGAAAATCAG	GTTTAACCTAAACCGAAAATC
55	Ni4H04	CAAGAAAGGGTATTGCGTCG	TGTTTTAGAAATGGTATGCCCC
AB -genome Primers
56	UGM530	ACTCCTACGTCGTCTTCTTGG	AGACGGCCTTTAACAACCTC	B07, B08
57	UGM531	CCAGCAACCACAAGCACAT	TACATCAACTGGAAAAACGGAATG	A04,B03, B05
58	UGM 532	AGAGTTTGGTTTGGTGATGAG	AAACACGAGTTTCATTGCAAG
59	UGM 534	AGAAGATAGCTGGTGTTCGTTAC	AATGATTTCATCACGCTTCC	A01, A03, A09, B06
60	UGM 537	CTCCACTTTTCTTCACGTCTG	GGAACCTGAGGAGCGAATAA	A02, A06, A10
61	UGM 607	GCGGAGAAATGGGTGAGAG	CATGTGACCAGGTTGATGAATTAC	A03
62	UGM 611	CAGCAGCAGAGAGAGTCAATC	GCATCAAGGATGACTTCTCTC	A03, A06, B03, B08
63	UGM 612	CCATCATCCGATATGCAAG	CACCCGTCTCCATGTTTC	A06, A08, B07
64	UGM 613	AGTTCATTGATAAAGCTGTTATCTAGG	GACCTGAGATGATTTTTCATGTT	A01, A04, A05, A09, B04, B07, B08
65	UGM 614	TGTTCGTGGGCTATGTTCC	TCACCTTATCAGCTGCAACAAC	B08
66	UGM 615	CGGCTTTGAAACCATTC	GTTCAGTGAGGATGATTATGATG	A03, A05,B01
67	UGM 616	AAGATCGATCCGAAATACACG	CTCTCTCGTCATCTCCATCTT	A03, A07, B03
68	UGM 617	TAGTTGTCTTGAGAAAGGCG	GAGGATCAACGAATAAGAAGAAG	A08, B08
69	UGM 618	TGTCTCTAGAAGTTCTCTTTCCGTC	AGCTTCAACAGGTTCTGGTGAC	A02
70	UGM 621	TCCTCTGGATCCTCCACTG	GACCCTCCTTTACACAACGC	A02, B03
71	UGM 623	AGGATCAGGTTGTGAAGCC	GGAATCAAAATGATGAACAAGG	A06, A08, B03, B04
72	UGM 624	ATACCTGGAGGGTACCTTCC	TTGGTTCGAAATTGAATCG	A08, B03
73	UGM 625	GCAATGGGTATGCCTGTTG	GAACTTGAGCACATTTCAACTCG	A01, A03, A07, A10
74	UGM 632	ACGACCCTTCACCTTCCTC	ACACATTCCCGTCCTGC	A09, A10, B04
75	UGM 633	CCAGATGCCTCCAGAGC	GAGACTGAGGTTGCTGTGC	A09, B03
76	UGM 634	CCGGCAGCTCTGACAAC	TCTACCAACAACATCATCGCC	B01, B02, B06
77	UGM 635	GAAGAAGGAGAAATTGGGGTC	CATGAATCCGGAGCAAAAC	A01, B01
78	UGM 636	TCACGTGCAAAGTGACCAG	GTGTTTGGGTTGCAAGACG	A03, A04, B07, B08
79	UGM 637	AGATCAAGCAGAAGATTGCAG	CAAAAGAGCTTCAGGATCAAAC	A03, A10, B03, B04
80	UGM 638	GGCAGAAAGTGAAGGTGAGG	AGGGACATACTTTGCCAGAGG	A07, B07
81	UGM 640	AGTCTTTAACCACCAATCTTCAG	GTGATTCTCTGCATCACAGG	A03, B03
82	UGM 641	ATGTGGATTTGGAAGGCAAG	TGAAATTGGAGGCACCTTAAG	A02, A06, A09, A10, B01, B02, B07
83	UGM 642	ATGATGACTGGTTCAAACTTTCG	TGTTGTGTACACGGATTTTAGGC	A05
84	UGM 643	ACCAAGTATCCTGAGCTTGGAG	AGACAGAACCTTCCATCTCAGC	A02, A10, B07
85	UGM 644	AGTCAAAAGATGAGAACGGC	GACCGTCTCCTAGTCCTCG	A09
86	UGM 648	GGTGGAACCGGCAAGTAGTA	AGACCGGTGGAAAGGCTAAT	A06
87	UGM 681	CTCGCGTGATGATATTCCCT	ACCTCCGTTGCTCCGTATC	A10
88	UGM 789	GTGGCATTCTCGTGGTTTAC	ACGTCAAAAATGCATCCC	A06
89	UGM 795	GCGATAACCAGTGCCTAAAG	CTCCGCCTTCTTCTCTCC	A01, A05, A08, B04
90	UGM 797	ACAAGCGTTGCGTCCTC	ATCCACCTTCACGCATCTATC
91	UGM 810	TCAACTGAAGAAGGCGG	TCAGAGTCAGAATCAGAACCC	A01, A07, B02, B06, B07
92	UGM 813	TTGTTACTTTGGTTCCTACGATAAG	TGCAAGCTTTAGCTGAAGG	B04
93	UGM 816	TCATCCCATGGCTTAACTTC	TGGAAAAGCCGTTGGAG	B02, B03, B07, B08
94	UGM 819	CGAAAGGGATGTCCCAAC	TTGGACCGTCTCTGATCC	B02
