# Supplementary material for: Insights into early generation synthetic amphidiploid Brassica juncea: a strategy to harness maximum parental genomic diversity for improving Indian mustard
Source: Front Plant Sci. 2025 Feb 13;16:1493618. doi: 10.3389/fpls.2025.1493618 (PMC11865204; doi:10.3389/fpls.2025.1493618)
Supplement: Supplementary file 5 [file Table3.xlsx]

## Sheet: Hybridity Confirmation
Journal: Frontiers in Plant Science Title: Insights into early generation synthetic amphidiploid Brassica juncea: A strategy to harness the maximum parental genomic diversity for improving Indian mustard Author(s): Pooja Garg1,2†, Shikha Tripathi1,3†, Anamika Kashyap1,4, A. Anil Kumar5, Sujata Kumari1, Mandeep Singh6,7, Ranjeet Kushwaha1, Shiv Shankar Sharma1, Jyoti Sharma1, Rashmi Yadav8, N.C. G…
Supplementary Table S3. Genome-specific primers (A,B and AB) used for hybridity confirmation in F1 generation.
	RBJ 102	RBJ 104	RBJ 106	RBJ 119	RBJ 120	RBJ 122	RBJ 126	RBJ 128	RBJ 129	RBJ 131	RBJ 132	RBJ 135	RBJ 137	RBJ 141	RBJ 142	RBJ 143	RBJ 147	RBJ 148	RBJ 149	RBJ 150	RBJ 151	RBJ 152	RBJ 156	RBJ 159	RBJ 163	RBJ 166	RBJ 167	RBJ 170	RBJ 174	RBJ 175	RBJ 179	RBJ 186	RBJ 188
A genome-specific primers (14)
cnu_m142a	-	+	-	+	+	+	-	-	-	+	+	+	+	-	+	+	-	-	-	-	-	+	+	+	+	+	+	-	-	-	-	-	-
ACMP00851	-	-	-	+	+	+	+	-	-	-	-	-	+	+	+	+	+	+	+	+	+	+	+	+	-	-	-	-	-	-	-	-	-
ACMP00832	-	-	-	-	-	+	+	+	+	-	-	-	-	-	-	-	+	+	+	+	+	-	-	-	-	-	-	-	-	-	-	-	-
cnu_m544a	-	-	-	-	-	-	-	-	-	-	-	-	-	-	-	-	-	+	-	-	-	+	+	-	+	+	+	+	+	+	+	-	+
sau_um434	+	+	+	-	-	+	+	+	+	+	+	+	+	+	+	+	+	+	+	+	+	+	+	+	+	+	+	+	+	+	+	+	+
nia_m007a	-	-	-	+	+	+	+	-	-	-	-	-	+	-	-	-	-	-	-	-	-	-	-	-	-	-	-	-	-	-	-	-	-
ACMP00520	-	+	+	+	+	+	+	+	+	+	+	+	+	+	+	+	+	+	+	+	+	+	+	+	+	+	+	+	+	+	+	+	+
At5g67590	-	-	-	-	-	-	-	-	-	-	-	-	-	-	-	-	-	-	-	-	-	-	-	-	-	-	+	+	-	+	-	+	+
cnu_m450a	-	+	+	+	-	+	+	+	+	+	+	+	+	+	+	+	+	+	+	+	+	+	+	+	+	+	+	+	+	+	+	+	+
cnu_m170a	-	-	-	-	-	-	-	-	-	-	-	-	-	-	-	-	-	-	-	-	-	-	-	-	-	+	-	+	-	+	-	-	-
At1g23440	-	-	-	-	-	-	-	-	-	-	-	-	-	-	-	-	-	+	-	-	+	+	-	-	-	-	-	-	-	-	-	-	+
sau_um087	+	+	+	+	+	-	+	+	+	+	+	+	+	+	+	+	+	+	-	+	+	+	+	+	+	+	+	+	-	+	+	+	+
At5g08280	+	+	+	+	+	+	+	+	+	+	+	-	+	+	+	+	+	+	+	+	+	+	+	+	+	+	+	+	+	+	+	+	+
At5g01160	-	+	+	+	+	+	-	+	+	-	-	-	-	-	-	+	-	-	-	-	-	-	-	-	-	-	-	+	-	+	-	-	-
B genome-specific primers (18)
Ni2A08	+	+	-	+	+	+	-	-	+	+	+	+	+	+	+	-	+	+	+	+	-	-	-	-	-	-	-	+	-	-	-	-	-
Ni2B07	-	+	+	+	+	+	-	+	+	+	+	+	+	-	+	-	+	+	+	+	+	-	-	-	+	+	+	+	+	+	+	+	+
Ni2C09	+	-	+	-	-	-	-	+	+	+	-	-	-	-	-	-	-	-	-	-	-	-	-	-	-	-	-	-	-	-	+	+	+
Ni2D07	-	+	+	-	-	-	-	-	-	-	-	-	-	-	-	-	-	-	-	-	-	-	-	-	-	+	+	+	+	-	-	-	-
Ni2D10	-	-	-	-	-	+	-	-	-	-	-	-	-	-	-	-	+	+	+	+	+	-	-	-	-	-	-	-	-	-	-	-	-
Ni2E12	-	-	-	-	-	-	-	-	-	+	+	-	+	+	+	+	+	+	+	+	+	+	-	-	+	+	+	+	+	+	+	+	+
Ni2F01	-	+	+	+	+	+	-	+	+	+	+	+	+	+	+	+	+	+	+	+	+	+	+	-	+	+	+	+	+	+	+	-	+
Ni3C08	-	+	+	+	-	-	-	-	+	+	+	-	+	-	+	-	-	+	-	-	+	+	+	-	-	+	+	+	-	-	+	+	+
Ni3G08	-	-	+	+	+	-	-	+	+	+	+	+	-	+	+	-	-	-	+	-	+	-	+	-	-	-	-	-	-	-	-	-	-
Ni4B06	-	+	-	+	+	+	-	+	+	+	+	-	+	+	+	-	+	+	+	+	+	+	+	-	+	+	+	+	+	+	+	+	+
Ni4B10	+	-	+	-	-	+	+	+	+	+	-	+	+	+	+	+	+	+	-	-	+	-	+	-	-	+	+	+	+	+	+	+	+
Ni4C11	-	+	+	+	+	+	+	-	+	-	+	-	+	+	+	+	+	+	+	+	+	-	-	-	-	+	+	+	+	+	+	+	+
Ni4D10	+	+	+	+	+	+	+	-	+	+	+	-	-	+	+	-	+	+	+	+	+	+	+	-	+	+	+	+	+	+	+	+	+
Ni4F08	-	-	-	+	+	+	+	+	+	+	+	+	-	-	-	-	+	+	+	+	+	+	+	-	-	-	-	-	+	-	-	-	-
Ni4F09	-	+	+	+	+	+	+	+	+	+	-	-	+	+	+	+	+	+	+	-	+	+	-	-	+	+	+	+	+	+	+	+	-
Ni4F11	-	-	-	+	+	-	-	-	-	-	-	-	+	+	+	-	-	+	+	-	+	+	-	-	-	-	-	-	-	-	-	-	-
Ni4G06	+	+	-	-	-	+	+	-	-	-	+	-	+	+	+	-	+	-	+	+	+	-	-	-	-	+	+	+	+	+	+	-	-
Ni4H04	-	-	+	+	+	+	-	+	+	+	+	-	-	-	-	-	+	+	+	-	-	+	-	-	-	-	-	-	+	-	+	+	+
AB genome-specific primers (29)
UGM 530	-	+	+	-	-	-	-	-	-	-	-	-	-	-	-	-	-	-	-	-	-	-	-	-	+	+	+	+	+	-	-	-	-
UGM 531	+	+	+	-	-	-	-	+	-	-	-	-	+	+	+	+	+	+	+	+	-	-	-	-	+	+	+	+	+	+	+	+	-
UGM 534	-	-	+	+	+	+	+	+	-	+	+	-	+	+	+	+	+	+	+	+	+	-	-	-	-	-	-	-	-	-	-	-	-
UGM 537	-	-	-	-	-	+	+	-	-	-	-	-	-	-	-	-	-	+	-	-	-	-	-	-	-	-	-	-	-	-	-	-	-
UGM 607	-	-	-	-	-	-	-	-	-	-	-	-	-	-	-	+	+	+	-	+	+	+	-	-	-	-	-	+	+	-	+	+	+
UGM 611	-	+	-	-	-	-	-	-	-	-	-	-	+	+	-	-	-	-	+	+	+	-	-	-	-	+	-	-	-	-	-	-	-
UGM 612	+	+	+	-	-	+	+	+	-	-	-	-	+	+	+	+	+	+	+	+	-	-	-	-	+	+	+	+	+	+	+	+	-
UGM 613	-	-	-	+	+	-	-	-	-	-	-	-	-	+	+	-	+	+	+	+	+	+	+	-	-	-	-	-	-	-	-	-	-
UGM 614	-	-	-	+	+	-	+	-	-	-	-	-	-	-	-	-	-	-	+	-	-	-	-	-	-	-	-	-	-	-	-	-	-
UGM 615	+	+	+	+	+	+	+	+	+	+	+	+	+	+	+	+	+	+	+	+	+	+	+	-	+	+	+	+	+	+	+	+	+
UGM 616	-	-	+	+	+	+	-	+	+	+	+	-	+	-	-	-	+	-	+	+	+	+	-	-	+	+	+	+	+	+	+	+	+
UGM 617	-	+	+	-	-	-	-	-	-	-	-	-	-	-	-	-	-	-	-	-	-	-	-	-	+	+	+	+	+	-	+	+	+
UGM 618	+	+	+	-	-	+	+	+	-	-	-	-	-	+	+	+	+	+	+	+	-	-	-	-	-	-	-	-	-	-	-	-	-
UGM 623	-	-	+	-	-	+	+	-	-	-	-	+	+	-	-	-	-	-	-	-	-	-	-	-	-	-	-	-	-	-	-	-	-
UGM 624	-	+	+	-	-	-	-	-	-	-	-	-	-	-	-	-	-	-	-	-	-	-	-	-	-	-	-	+	+	+	+	+	+
UGM 629	-	-	-	-	-	-	-	-	-	-	-	-	-	-	-	-	-	-	-	-	-	-	-	-	-	-	-	+	-	-	-	+	+
UGM 630	-	-	+	-	-	+	+	-	-	-	-	-	+	+	+	-	+	+	+	+	-	-	-	-	-	-	-	-	-	-	-	-	-
UGM 632	+	+	+	+	+	+	+	+	+	+	+	+	+	+	+	+	+	+	+	+	+	+	+	-	+	+	+	+	+	+	+	+	+
UGM 633	-	+	+	+	-	+	-	+	+	+	+	+	-	-	+	-	-	+	+	+	+	+	-	-	-	+	+	+	+	+	+	+	+
UGM 635	-	-	-	-	+	+	+	+	+	+	+	+	-	-	-	-	-	-	-	-	-	-	-	-	-	-	-	-	+	+	+	+	+
UGM 636	-	-	-	-	-	-	-	-	-	-	-	-	-	-	-	-	+	-	-	-	+	+	+	-	-	-	-	-	-	-	-	-	-
UGM 640	-	+	-	+	+	+	+	+	+	+	+	-	-	-	+	-	+	+	+	-	+	+	+	-	+	+	+	+	+	+	+	+	+
UGM 642	-	-	+	+	-	-	-	-	+	-	-	+	+	-	+	-	+	+	+	+	+	+	+	-	+	+	+	+	+	+	+	+	+
UGM 648	+	-	-	+	-	+	+	-	+	+	+	-	-	-	-	-	-	+	+	+	+	+	-	-	+	+	+	+	+	+	+	+	+
UGM 681	-	-	+	+	+	-	-	+	+	+	+	-	-	-	-	-	-	-	-	-	-	-	-	-	-	-	-	-	-	-	-	-	-
UGM 789	+	+	+	+	+	-	+	+	+	+	+	+	+	+	+	+	+	+	+	+	+	+	+	-	+	+	+	+	+	+	+	+	+
UGM 795	+	+	-	-	-	-	-	-	-	-	+	+	+	+	+	-	-	-	-	-	+	+	+	-	-	-	-	-	-	+	-	+	+
UGM 810	-	+	+	-	-	+	+	-	-	-	-	+	+	-	-	-	+	+	+	+	-	-	-	-	-	-	-	+	+	+	-	+	-
UGM 816	-	-	-	-	-	-	-	+	+	-	-	-	-	-	-	-	-	-	-	+	-	-	-	-	-	-	-	+	+	+	+	+	+
-	Amplification
+	No amplification
